# Supplementary material for: Deep learning, deeper relief: pipeline toward tailored analgesia for experimental animal models
Source: Front Immunol. 2025 Dec 12;16:1639881. doi: 10.3389/fimmu.2025.1639881 (PMC12741108; doi:10.3389/fimmu.2025.1639881)
Supplement: Supplementary file 2 [file Table1.xlsx]

## Sheet: Legend
Supplementary Table 1: A. List of known analgesics used in PEDL+ including mode of administration, Medical Subject Headings (MeSH) ID, Simplified Molecular Input Line Entry System (SMILES) notation, and reference.

## Sheet: A. Known analgesics
Known analgesics used for PEDL+
Analgesic	MeSH ID	SMILES	Reference
acetaminophen	D000082	CC(=O)NC1=CC=C(C=C1)O	Foley PL, Kendall LV, Turner PV. Clinical Management of Pain in Rodents. Comp Med. 2019 Dec 1;69(6):468-489. doi: 10.30802/AALAS-CM-19-000048.
acetylsalicylic acid	D001241	CC(=O)OC1=CC=CC=C1C(=O)O	https://www.msdvetmanual.com/management-and-nutrition/pain-assessment-and-management/analgesics-used-in-animals
amantadine	D000547	C1C2CC3CC1CC(C2)(C3)N	https://www.gv-solas.de/wp-content/uploads/2021/08/2021-04_Pain_Management_for_laboratory_animals.pdf
buprenorphine	D002047	CC(C)(C)C(C)(C1CC23CCC1(C4C25CCN(C3CC6=C5C(=C(C=C6)O)O4)CC7CC7)OC)O	Foley PL, Kendall LV, Turner PV. Clinical Management of Pain in Rodents. Comp Med. 2019 Dec 1;69(6):468-489. doi: 10.30802/AALAS-CM-19-000048.
butorphanol	D002077	C1CCC2(C3CC4=C(C2(C1)CCN3CC5CCC5)C=C(C=C4)O)O	https://www.msdvetmanual.com/management-and-nutrition/pain-assessment-and-management/analgesics-used-in-animals
carprofen	C007005	CC(C1=CC2=C(C=C1)C3=C(N2)C=CC(=C3)Cl)C(=O)O	Foley PL, Kendall LV, Turner PV. Clinical Management of Pain in Rodents. Comp Med. 2019 Dec 1;69(6):468-489. doi: 10.30802/AALAS-CM-19-000048.
cimicoxib	C476594	COC1=C(C=C(C=C1)C2=C(N=CN2C3=CC=C(C=C3)S(=O)(=O)N)Cl)F	https://www.gv-solas.de/wp-content/uploads/2021/08/2021-04_Pain_Management_for_laboratory_animals.pdf
deracoxib	C471996	COC1=C(C=C(C=C1)C2=CC(=NN2C3=CC=C(C=C3)S(=O)(=O)N)C(F)F)F	https://www.msdvetmanual.com/management-and-nutrition/pain-assessment-and-management/analgesics-used-in-animals
dexmedetomidine	D020927	CC1=C(C(=CC=C1)C(C)C2=CN=CN2)C	https://www.msdvetmanual.com/management-and-nutrition/pain-assessment-and-management/analgesics-used-in-animals
firocoxib	C487384	CC1(C(=C(C(=O)O1)OCC2CC2)C3=CC=C(C=C3)S(=O)(=O)C)C	https://www.msdvetmanual.com/management-and-nutrition/pain-assessment-and-management/analgesics-used-in-animals
flunixin	C014557	CC1=C(C=CC=C1NC2=C(C=CC=N2)C(=O)O)C(F)(F)F	https://www.msdvetmanual.com/management-and-nutrition/pain-assessment-and-management/analgesics-used-in-animals
gabapentin	D000077206	C1CCC(CC1)(CC(=O)O)CN	https://www.msdvetmanual.com/management-and-nutrition/pain-assessment-and-management/analgesics-used-in-animals
grapiprant	C522837	CCC1=NC2=C(C)N=C(C)C=C2N1C1=CC=C(CCNC(=O)NS(=O)(=O)C2=CC=C(C)C=C2)C=C1	https://www.gv-solas.de/wp-content/uploads/2021/08/2021-04_Pain_Management_for_laboratory_animals.pdf
hydromorphone	D004091	CN1CCC23C4C1CC5=C2C(=C(C=C5)O)OC3C(=O)CC4	https://www.msdvetmanual.com/management-and-nutrition/pain-assessment-and-management/analgesics-used-in-animals
ibuprofen	D007052	CC(C)CC1=CC=C(C=C1)C(C)C(=O)O	Foley PL, Kendall LV, Turner PV. Clinical Management of Pain in Rodents. Comp Med. 2019 Dec 1;69(6):468-489. doi: 10.30802/AALAS-CM-19-000048.
ketamine	D007649	CNC1(CCCCC1=O)C2=CC=CC=C2Cl	https://www.msdvetmanual.com/management-and-nutrition/pain-assessment-and-management/analgesics-used-in-animals
ketoprofen	D007660	CC(C1=CC(=CC=C1)C(=O)C2=CC=CC=C2)C(=O)O	Foley PL, Kendall LV, Turner PV. Clinical Management of Pain in Rodents. Comp Med. 2019 Dec 1;69(6):468-489. doi: 10.30802/AALAS-CM-19-000048.
meloxicam	D000077239	CC1=CN=C(S1)NC(=O)C2=C(C3=CC=CC=C3S(=O)(=O)N2C)O	Foley PL, Kendall LV, Turner PV. Clinical Management of Pain in Rodents. Comp Med. 2019 Dec 1;69(6):468-489. doi: 10.30802/AALAS-CM-19-000048.
meperidine	D008614	CCOC(=O)C1(CCN(CC1)C)C2=CC=CC=C2	https://www.msdvetmanual.com/management-and-nutrition/pain-assessment-and-management/analgesics-used-in-animals
methadone	D008691	CCC(=O)C(CC(C)N(C)C)(C1=CC=CC=C1)C2=CC=CC=C2	https://www.msdvetmanual.com/management-and-nutrition/pain-assessment-and-management/analgesics-used-in-animals
morphine	D009020	CN1CCC23C4C1CC5=C2C(=C(C=C5)O)OC3C(C=C4)O	Flecknell P. Rodent analgesia: Assessment and therapeutics. Vet J. 2018 Feb;232:70-77. doi: 10.1016/j.tvjl.2017.12.017.
nalbuphine	D009266	C1CC(C1)CN2CCC34C5C(CCC3(C2CC6=C4C(=C(C=C6)O)O5)O)O	https://www.msdvetmanual.com/management-and-nutrition/pain-assessment-and-management/analgesics-used-in-animals
oxymorphone	D010111	CN1CCC23C4C(=O)CCC2(C1CC5=C3C(=C(C=C5)O)O4)O	https://www.msdvetmanual.com/management-and-nutrition/pain-assessment-and-management/analgesics-used-in-animals
phenylbutazone	D010653	CCCCC1C(=O)N(N(C1=O)C2=CC=CC=C2)C3=CC=CC=C3	https://www.msdvetmanual.com/management-and-nutrition/pain-assessment-and-management/analgesics-used-in-animals
piritramide	D010892	C1CCN(CC1)C2(CCN(CC2)CCC(C#N)(C3=CC=CC=C3)C4=CC=CC=C4)C(=O)N	https://www.gv-solas.de/wp-content/uploads/2021/08/2021-04_Pain_Management_for_laboratory_animals.pdf
pregabalin	D000069583	CC(C)CC(CC(=O)O)CN	https://www.msdvetmanual.com/management-and-nutrition/pain-assessment-and-management/analgesics-used-in-animals
remifentanil	D000077208	CCC(=O)N(C1=CC=CC=C1)C2(CCN(CC2)CCC(=O)OC)C(=O)OC	https://www.msdvetmanual.com/management-and-nutrition/pain-assessment-and-management/analgesics-used-in-animals
robenacoxib	C551524	CCC1=CC(=C(C=C1)NC2=C(C(=CC(=C2F)F)F)F)CC(=O)O	https://www.msdvetmanual.com/management-and-nutrition/pain-assessment-and-management/analgesics-used-in-animals
sufentanil	D017409	CCC(=O)N(C1=CC=CC=C1)C2(CCN(CC2)CCC3=CC=CS3)COC	https://www.msdvetmanual.com/management-and-nutrition/pain-assessment-and-management/analgesics-used-in-animals
tolfenamic acid	C009500	CC1=C(C=CC=C1Cl)NC2=CC=CC=C2C(=O)O	https://www.msdvetmanual.com/management-and-nutrition/pain-assessment-and-management/analgesics-used-in-animals
tramadol	D014147	CN(C)CC1CCCCC1(C2=CC(=CC=C2)OC)O	Foley PL, Kendall LV, Turner PV. Clinical Management of Pain in Rodents. Comp Med. 2019 Dec 1;69(6):468-489. doi: 10.30802/AALAS-CM-19-000048.
vedaprofen	C121784	CC(C1=CC=C(C2=CC=CC=C21)C3CCCCC3)C(=O)O	https://www.msdvetmanual.com/management-and-nutrition/pain-assessment-and-management/analgesics-used-in-animals
bisphosphonates	D004164	C(CC(O)(P(=O)(O)O)P(=O)(O)O)CN	Epstein ME, Rodanm I, Griffenhagen G, Kadrlik J, Petty MC, Robertson SA, Simpson W; AHAA; AAFP. 2015 AAHA/AAFP pain management guidelines for dogs and cats. J Feline Med Surg. 2015 Mar;17(3):251-72. doi: 10.1177/1098612X15572062.
diclofenac	D004008	C1=CC=C(C(=C1)CC(=O)O)NC2=C(C=CC=C2Cl)Cl	Mwangi, W. E., Mogoa, E. M., Mwangi, J. N., Mbuthia, P. G., & Mbugua, S. W. (2018). A systematic review of analgesia practices in dogs undergoing ovariohysterectomy. Veterinary world, 11(12), 1725.
enflicoxib	C427706	C1C(N(N=C1C(F)(F)F)C2=CC=C(C=C2)S(=O)(=O)N)C3=C(C=C(C=C3)F)F	Monteiro, B. P., Lascelles, B. D. X., Murrell, J., Robertson, S., Steagall, P. V. M., & Wright, B. (2023). 2022 WSAVA guidelines for the recognition, assessment and treatment of pain. Journal of Small Animal Practice, 64(4), 177-254.
mavacoxib	C555097	C1=CC(=CC=C1C2=CC(=NN2C3=CC=C(C=C3)S(=O)(=O)N)C(F)(F)F)F	Monteiro, B. P., Lascelles, B. D. X., Murrell, J., Robertson, S., Steagall, P. V. M., & Wright, B. (2023). 2022 WSAVA guidelines for the recognition, assessment and treatment of pain. Journal of Small Animal Practice, 64(4), 177-254.
piroxicam	D010894	CN1C(=C(C2=CC=CC=C2S1(=O)=O)O)C(=O)NC3=CC=CC=N3	Monteiro, B. P., Lascelles, B. D. X., Murrell, J., Robertson, S., Steagall, P. V. M., & Wright, B. (2023). 2022 WSAVA guidelines for the recognition, assessment and treatment of pain. Journal of Small Animal Practice, 64(4), 177-254.
amitriptyline	D000639	CN(C)CCC=C1C2=CC=CC=C2CCC3=CC=CC=C31	Monteiro, B. P., Lascelles, B. D. X., Murrell, J., Robertson, S., Steagall, P. V. M., & Wright, B. (2023). 2022 WSAVA guidelines for the recognition, assessment and treatment of pain. Journal of Small Animal Practice, 64(4), 177-254.
dexketoprofen	C118296	CC(C1=CC(=CC=C1)C(=O)C2=CC=CC=C2)C(=O)O	Mwangi, W. E., Mogoa, E. M., Mwangi, J. N., Mbuthia, P. G., & Mbugua, S. W. (2018). A systematic review of analgesia practices in dogs undergoing ovariohysterectomy. Veterinary world, 11(12), 1725.
etodolac	D017308	CCC1=C2C(=CC=C1)C3=C(N2)C(OCC3)(CC)CC(=O)O	Gaynor, J. S., & Muir, W. W. (2014). Handbook of veterinary pain management. Elsevier Health Sciences.
tepoxalin	C073135	CN(C(=O)CCC1=NN(C(=C1)C2=CC=C(C=C2)Cl)C3=CC=C(C=C3)OC)O	Gaynor, J. S., & Muir, W. W. (2014). Handbook of veterinary pain management. Elsevier Health Sciences.
pentazocine	D010423	CC1C2CC3=C(C1(CCN2CC=C(C)C)C)C=C(C=C3)O	Gaynor, J. S., & Muir, W. W. (2014). Handbook of veterinary pain management. Elsevier Health Sciences.
indometacin	D007213	CC1=C(C2=C(N1C(=O)C3=CC=C(C=C3)Cl)C=CC(=C2)OC)CC(=O)O	Hanna C, Keatts HC. Indomethacin in Ocular Inflammation in Rabbits. Arch Ophthalmol. 1967;77(4):554–558. doi:10.1001/archopht.1967.00980020556022
