# Supplementary material for: Deep learning, deeper relief: pipeline toward tailored analgesia for experimental animal models
Source: Front Immunol. 2025 Dec 12;16:1639881. doi: 10.3389/fimmu.2025.1639881 (PMC12741108; doi:10.3389/fimmu.2025.1639881)
Supplement: Supplementary file 3 [file Table2.xlsx]

## Sheet: Legend
Supplementary Table 2: A. List of murine and human NF-κB family members including upstream kinases and other mediators used in PEDL+.

## Sheet: A. NF-κB family members
NF-κB family members and mediators
Protein	Official Symbol (mus musculus)	Gene ID (mus musculus)	Official Symbol (Homo sapiens)	Gene ID (Homo sapiens)
p65	Rela	19697	RELA	5970
p50	Nfkb1	18033	NFKB1	4790
RelB	Relb	19698	RELB	5971
cRel	Rel	19696	REL	5966
p52	Nfkb2	18034	NFKB2	4791
p105		same as p50		same as p50
p100		same as p52		same as p50
A20	Tnfaip3	21929	TNFAIP3	7128
Ikba	Nfkbia	18035	NFKBIA	4792
IKKB	Ikbkb	16150	IKBKB	3551
TNF	Tnf	21926	TNF	7124
TNFR	Tnfrsf1a	21937	TNFRSF1A	7132
IL1R1	Il1r1	16177	IL1R1	3554
IL1R2	Il1r2	16178	IL1R2	7850
TLR4	Tlr4	21898	TLR4	7099
TLR9	Tlr9	81897	TLR9	54106
TRAF2	Traf2	22030	TRAF2	7186
TRAF6	Traf6	22034	TRAF6	7189
TBK1	Tbk1	56480	TBK1	29110
RIPK1	Ripk1	19766	RIPK1	8737
RIPK3	Ripk3	56532	RIPK3	11035
IRAK4	Irak4	266632	IRAK4	51135
IRAK1	Irak1	16179	IRAK1	3654
