# Supplementary material for: Deep learning, deeper relief: pipeline toward tailored analgesia for experimental animal models
Source: Front Immunol. 2025 Dec 12;16:1639881. doi: 10.3389/fimmu.2025.1639881 (PMC12741108; doi:10.3389/fimmu.2025.1639881)
Supplement: Supplementary file 4 [file Table3.xlsx]

## Sheet: Legend
Supplementary Table 3: A. List of analgesics without hits in PEDL+ including Medical Subject Headings (MeSH) ID, Simplified Molecular Input Line Entry System (SMILES) notation, and PubChem results.

## Sheet: A. PubChem results
No-hits PEDL+ with PubChem results
analgesic	MeSH ID	SMILES	PubChem
amantadine	D000547	C1C2CC3CC1CC(C2)(C3)N	0
cimicoxib	C476594	COC1=C(C=C(C=C1)C2=C(N=CN2C3=CC=C(C=C3)S(=O)(=O)N)Cl)F	0
deracoxib	C471996	COC1=C(C=C(C=C1)C2=CC(=NN2C3=CC=C(C=C3)S(=O)(=O)N)C(F)F)F	*
firocoxib	C487384	CC1(C(=C(C(=O)O1)OCC2CC2)C3=CC=C(C=C3)S(=O)(=O)C)C	0
flunixin	C014557	CC1=C(C=CC=C1NC2=C(C=CC=N2)C(=O)O)C(F)(F)F	0
grapiprant	C522837	CCC1=NC2=C(C)N=C(C)C=C2N1C1=CC=C(CCNC(=O)NS(=O)(=O)C2=CC=C(C)C=C2)C=C1	0
hydromorphone	D004091	CN1CCC23C4C1CC5=C2C(=C(C=C5)O)OC3C(=O)CC4	0
meperidine	D008614	CCOC(=O)C1(CCN(CC1)C)C2=CC=CC=C2	0
oxymorphone	D010111	CN1CCC23C4C(=O)CCC2(C1CC5=C3C(=C(C=C5)O)O4)O	0
phenylbutazone	D010653	CCCCC1C(=O)N(N(C1=O)C2=CC=CC=C2)C3=CC=CC=C3	6
piritramide	D010892	C1CCN(CC1)C2(CCN(CC2)CCC(C#N)(C3=CC=CC=C3)C4=CC=CC=C4)C(=O)N	*
robenacoxib	C551524	CCC1=CC(=C(C=C1)NC2=C(C(=CC(=C2F)F)F)F)CC(=O)O	*
vedaprofen	C121784	CC(C1=CC=C(C2=CC=CC=C21)C3CCCCC3)C(=O)O	*
enflicoxib	C427706	C1C(N(N=C1C(F)(F)F)C2=CC=C(C=C2)S(=O)(=O)N)C3=C(C=C(C=C3)F)F	0
mavacoxib	C555097	C1=CC(=CC=C1C2=CC(=NN2C3=CC=C(C=C3)S(=O)(=O)N)C(F)(F)F)F	*
dexketoprofen	C118296	CC(C1=CC(=CC=C1)C(=O)C2=CC=CC=C2)C(=O)O	0
etodolac	D017308	CCC1=C2C(=CC=C1)C3=C(N2)C(OCC3)(CC)CC(=O)O	0
			* Chemical-Target Interaction not available for this drug
