# Supplementary material for: Deep learning, deeper relief: pipeline toward tailored analgesia for experimental animal models
Source: Front Immunol. 2025 Dec 12;16:1639881. doi: 10.3389/fimmu.2025.1639881 (PMC12741108; doi:10.3389/fimmu.2025.1639881)
Supplement: Supplementary file 5 [file Table4.xlsx]

## Sheet: Legend
Supplementary Table 4: A. Primer sequences for genotyping murine DNA for GFP. B. Primer sequences used for Real-Time quantitative PCR (RT-qPCR). C. Antibodies used for immunofluorescence (IF) staining.

## Sheet: A. Primers for genotyping
Primer	Sequence
GFP	forward 5'-3'	ACGTAAACGGCCACAAGTTC
	reverse 5'-3'	TGCTCAGGTAGTGGTTGTCG

## Sheet: B. Primers for RT-qPCR
Primer	Sequence
Alpi	forward 5'-3'	GCTAAAGCATCAGGGAGC
	reverse 5'-3'	AGGGGTTTCGGTTGGCATCA
Bax	forward 5'-3'	GATGGCAACTTCAACTGGGGC
	reverse 5'-3'	GCGTCACGGAGGAAGTCCAG
Bcl2l1	forward 5'-3'	CACTGTGCGTGGAAAGCGTA
	reverse 5'-3'	GCTGCTGCATTGTTCCCGTA
Bmi1	forward 5'-3'	ACTACACGCTAATGGACATTGCC
	reverse 5'-3'	CTCTCCAGCATTCGTCAGTCCA
Ccl20	forward 5'-3'	CCCAGCACTGAGTACATCAAC
	reverse 5'-3'	GTATGTACGAGAGGCAACAGTC
Chga	forward 5'-3'	TCCCCACTGCAGCATCCAGTTC
	reverse 5'-3'	CCTTCAGACGGCAGAGCTTCGG
Dclk1	forward 5'-3'	CAGATCTTGATGGGCCAAGT
	reverse 5'-3'	CATCATTAACCCAGGGATGC
Hes1	forward 5'-3'	GGAGAAGAGGCGAAGGGCAAGA
	reverse 5'-3'	CGT GGACAGGAAGCGGGTCA
Hopx	forward 5'-3'	AGTTCCTTCCCTTACAGCTGTG
	reverse 5'-3'	ACTTGCTTTTCTGCCCCTTG
Hprt1	forward 5'-3'	GGATATGCCCTTGACTATAATGAG
	reverse 5'-3'	GGCAACATCAACAGGACTC
Icam1	forward 5'-3'	CTGCGTTTTGGAGCTAGCGG
	reverse 5'-3'	TTGGCTCCCTTCCGAGACCT
Ifnar1	forward 5'-3'	CAAAAGACGAGGCGAAGTGG
	reverse 5'-3'	GGGGCTCATGTGAGCTGTGT
Ifngr2	forward 5'-3'	CGAAACAACAGCAAATGCCTC
	reverse 5'-3'	CAATGCGAAGATGCCCAACG
Jak1	forward 5'-3'	CTCCCCCACTGATTGTCCAC
	reverse 5'-3'	CTGGCCACCCAATACCTCAG
Jak2	forward 5'-3'	AGGCGACGGGAACAAGATG
	reverse 5'-3'	TTCAGAACATTGGCCTTCGC
JunB	forward 5'-3'	AGTGGGTGCCAACTCATGCT
	reverse 5'-3'	GGTCGCAACCCAGTCCATCT
Klf4	forward 5'-3'	GAGTTCCTCACGCCAACG
	reverse 5'-3'	CGGGAAGGGAGAAGACACT
Lcn2	forward 5'-3'	ACTTCCGGAGCGATCAGTTC
	reverse 5'-3'	TTTTTCTGGACCGCATTGCC
Math1	forward 5'-3'	GTTGCGCTCACTCACAAATAAGGG
	reverse 5'-3'	TGGCAGTTGAGTTTCTTCAAGGCG
Mcl1	forward 5'-3'	TTGTCAAACAAAGAGGCTGGGATG
	reverse 5'-3'	CTGATGCCGCCTTCTAGGTC
Muc2	forward 5'-3'	TGTGATGCCAATGACAAGGTGTCC
	reverse 5'-3'	ACCACAATGTTGATGCCAGACTCG
Nfkbia	forward 5'-3'	AGGAGTACGAGCAAATGG
	reverse 5'-3'	CAGGCAAGATGTAGAGGG
Nox1	forward 5'-3'	CTCCAGCCTATCTCATCCTGAG
	reverse 5'-3'	AGTGGCAATCACTCCAGTAAGGC
Nuak2	forward 5'-3'	CAGGCATTTCTTCCGACAGATC
	reverse 5'-3'	GAGAGGCCAAAGTCAGCAAT
Oas2	forward 5'-3'	GGTGGGAGTGTTCACTACAGG
	reverse 5'-3'	GGGGGTCTGCATTACCTAGAC
Sdha	forward 5'-3'	GGAAGCACACCCTCTCATAT
	reverse 5'-3'	CTGTAGCTGTCAGGTTTCATC
Sox9	forward 5'-3'	GCAAGACTCTGGGCAAG
	reverse 5'-3'	GCTGGTACTTGTAATCGGG
Spdef	forward 5'-3'	TGTGATGCCAATGACAAGGTGTCC
	reverse 5'-3'	ACCACAATGTTGATGCCAGACTCG
Stat3	forward 5'-3'	CGACATTCCCAAGGAGGAGG
	reverse 5'-3'	TACGGGGCAGCACTACCTG
Tbp	forward 5'-3'	ACCAATGACTCCTATGACCC
	reverse 5'-3'	AGTTTACAGCCAAGATTCACG
Tert1	forward 5'-3'	AGAAACGTGCTGGCTTTTGG
	reverse 5'-3'	AACAGTGTTGGGCAAGTAGC
Tnfaip3	forward 5'-3'	GTCAGGAAGCTCGTGGCTCT
	reverse 5'-3'	TTAAGGGTGCTGCAGAGGGC
Vcam1	forward 5'-3'	AGGGGTCCAAGTCCGTTCTG
	reverse 5'-3'	ACTTGACCGTGACCGGCTTC

## Sheet: C. Antibodies for IF
Antibody	Company	Catalogue number	Lot	Dilution
B220	BD Biosciences	553085	9176943	1:200
CD3	Dako	M7254	41688518	1:200
Donkey anti-rabbit (488)	Thermo Fisher	A21206	2541645	1:1000
Donkey anti-rabbit (546)	Thermo Fisher	A10040	2541645	1:1000
Donkey anti-rabbit (647)	Thermo Fisher	A31573	2541645	1:1000
Donkey anti-mouse (488)	Thermo Fisher	A21202	2428531	1:1000
Donkey anti-mouse (546)	Thermo Fisher	A10036	1078784	1:1000
Donkey anti-mouse (647)	Thermo Fisher	A31571	2720365	1:1000
Donkey anti-rat (488)	Thermo Fisher	A21208	2310102	1:1000
Donkey anti-rat (647)	Thermo Fisher	A78947	2668651	1:1000
Donkey anti-goat (488)	Thermo Fisher	A11055	2301114	1:1000
Donkey anti-goat (546)	Thermo Fisher	A11056	2432051	1:1000
Donkey anti-goat (647)	Thermo Fisher	A21447	2544596	1:1000
E-Cadherin	BD Biosciences	610181	3138351, 3101384	1:100
F4/80	Cell Signaling	70076S	8	1:200
GFP	Abcam	ab6673	1033180-6, 1033180-25	1:200
Ki67	Thermo Fisher	14-5698-80	2747806	1:200
Mucin-2	Thermo Fisher	MA5-12345	ZB3821337	1:200
