# Supplementary material for: Deep learning, deeper relief: pipeline toward tailored analgesia for experimental animal models
Source: Front Immunol. 2025 Dec 12;16:1639881. doi: 10.3389/fimmu.2025.1639881 (PMC12741108; doi:10.3389/fimmu.2025.1639881)
Supplement: Supplementary file 6 [file Table5.xlsx]

## Sheet: Legend
Supplementary Table 5: A. Chemcial-target interactions found in PubChem for amantadine (CID 2130). B. PubChem results after exclusion of duplicates (n = 4), non-human (rat; n = 1), and virus-related genes (n = 2). C. Results from Enrichr from the Molecular Signatures Database Hallmark 2020 including adjusted p-values.

## Sheet: A. PubChem results - amantadine
ID	CID	Gene ID	Gene name	Taxonomy
195342	2130	627	BDNF	Rattus norvegicus
195343	2130	2902	GRIN1	Homo sapiens
195344	2130	3429	IFI27	Homo sapiens
195529	2130	2537	IFI6	Homo sapiens
195530	2130	3454	IFNAR1	Homo sapiens
195531	2130	3716	JAK1	Homo sapiens
195532	2130	3757	KCNH2	Homo sapiens
195533	2130	4133	MAP2	Homo sapiens
195534	2130	4939	OAS2	Homo sapiens
195535	2130	55244	SLC47A1	Homo sapiens
195536	2130	146802	SLC47A2	Homo sapiens
195537	2130	6772	STAT1	Homo sapiens
195538	2130	55775	TDP1	Homo sapiens
230159	2130	55244	SLC47A1	Homo sapiens
230160	2130	6582	SLC22A2	Homo sapiens
230161	2130	116443	GRIN3A	Homo sapiens
253868	2130	2906	GRIN2D	Homo sapiens
253869	2130	2904	GRIN2B	Homo sapiens
253870	2130	2905	GRIN2C	Homo sapiens
253871	2130	2903	GRIN2A	Homo sapiens
282766	2130	956528	M2	Influenza A virus
282767	2130			Influenza A virus
282768	2130	116443	GRIN3A	Homo sapiens
282769	2130	1813	DRD2	Homo sapiens
282770	2130	1139	CHRNA7	Homo sapiens
282771	2130	1137	CHRNA4	Homo sapiens
282772	2130	1136	CHRNA3	Homo sapiens
282773	2130	1644	DDC	Homo sapiens
282952	2130	4129	MAOB	Homo sapiens
282953	2130	6582	SLC22A2	Homo sapiens
282954	2130	6580	SLC22A1	Homo sapiens
2037051	2130	1812	DRD1	Homo sapiens
2037052	2130	1813	DRD2	Homo sapiens

## Sheet: B. PubChem results - exclusion
ID	CID	Gene ID	Gene name	Taxonomy
195343	2130	2902	GRIN1	Homo sapiens (human)
195344	2130	3429	IFI27	Homo sapiens (human)
195529	2130	2537	IFI6	Homo sapiens (human)
195530	2130	3454	IFNAR1	Homo sapiens (human)
195531	2130	3716	JAK1	Homo sapiens (human)
195532	2130	3757	KCNH2	Homo sapiens (human)
195533	2130	4133	MAP2	Homo sapiens (human)
195534	2130	4939	OAS2	Homo sapiens (human)
195535	2130	55244	SLC47A1	Homo sapiens (human)
195536	2130	146802	SLC47A2	Homo sapiens (human)
195537	2130	6772	STAT1	Homo sapiens (human)
195538	2130	55775	TDP1	Homo sapiens (human)
230160	2130	6582	SLC22A2	Homo sapiens (human)
230161	2130	116443	GRIN3A	Homo sapiens (human)
253868	2130	2906	GRIN2D	Homo sapiens (human)
253869	2130	2904	GRIN2B	Homo sapiens (human)
253870	2130	2905	GRIN2C	Homo sapiens (human)
253871	2130	2903	GRIN2A	Homo sapiens (human)
282769	2130	1813	DRD2	Homo sapiens (human)
282770	2130	1139	CHRNA7	Homo sapiens (human)
282771	2130	1137	CHRNA4	Homo sapiens (human)
282772	2130	1136	CHRNA3	Homo sapiens (human)
282773	2130	1644	DDC	Homo sapiens (human)
282952	2130	4129	MAOB	Homo sapiens (human)
282954	2130	6580	SLC22A1	Homo sapiens (human)
2037051	2130	1812	DRD1	Homo sapiens (human)

## Sheet: C. Enrichr results
Term	Adjusted p-value	Genes
Interferon Gamma Response	0.02378	IFI27;STAT1;OAS2
IL-6/JAK/STAT3 Signaling	0.03124	STAT1;IFNAR1
Xenobiotic Metabolism	0.1013	DDC;SLC22A1
Interferon Alpha Response	0.2301	IFI27
UV Response Up	0.2301	KCNH2
Myogenesis	0.2301	KCNH2
Oxidative Phosphorylation	0.2301	MAOB
Apical Junction	0.2301	KCNH2
Estrogen Response Late	0.2301	JAK1
Allograft Rejection	0.2301	STAT1
Inflammatory Response	0.2301	IFNAR1
